# Supplementary material for: Phylogenomic Analyses Reveal Species Relationships and Phylogenetic Incongruence with New Member Detected in Allium Subgenus Cyathophora
Source: Plants (Basel). 2025 Jul 7;14(13):2083. doi: 10.3390/plants14132083 (PMC12252102; doi:10.3390/plants14132083)
Supplement: Supplementary file 1 [file plants-14-02083-s001.zip]

Archive with 1 entries (1 files):
- plants-3634690-supplementary.pdf
